# Supplementary material for: Susceptibility of Males, but Not Females to Developing Femoral Head Osteonecrosis in Response to Alcohol Consumption
Source: PLoS One. 2016 Oct 27;11(10):e0165490. doi: 10.1371/journal.pone.0165490 (PMC5082908; doi:10.1371/journal.pone.0165490)
Supplement: S1 Table — (XLSX) [file pone.0165490.s001.xlsx]

## Sheet: Sheet1
	MC																				M1																				FC
AST	50	87	45	109	39	49	45	26	37	40	43	28	67	44	37	51	30	37	36	30	77	96	95	153	79	107	59	113			106	63	70	86	124	80	109	77	58	103	30	31	38	33	29	29	31	30	53
ALT	32	66	40	133	25	30	33	24	31	27	40	22	67	32	21	30	23	28	18	22	83	173	136	164	151	178	83	204			162	73	89	88	139	186	187	143	77	102	18	14	16	24	22	16	21	20	39
TG	62	40	54	50	75	41	41	51	54	48	50	37	69	45	35	26	46	32	29	46	57	40	33	87	87	94	41	63			88	48	73	45	28	39	40	65	50	0	27	30	0	28	30	41	29	33	40
TC	70	75	76	70	71	68	85	82	78	78	81	79	70	72	72	65	56	70	69	65	123	118	121	107	121	120	120	130	132	111	101	99	104	129	139	124	113	97			78	83	82	75	80	69	79	79	79
HDL	11	11	14	15	14	12	16	13	12	16	10	16	10	10	16	10	10	10	10	10	32	29	28	24	28	30	28	36			35	26	25	25	25	30	35	22	18	15	19	21	18	15	18	14	20		17
Total amount of ethanol intake per body weight	0	0	0	0	0	0	0	0	0	0	0	0	0	0	0	0	0	0	0	0	346.108	364.474	375.434	360.132	327.197	311.454	341.076	347.237	345.466	344.447	353.892	370.473	349.638	356.515	346.08	336.667	360.084	338.047	362.774	359.057	0	0	0	0	0	0	0	0	0
Blood ethanol concentration	0	0	0	0	0	0	0	0	0	0	0	0	0	0	0	0	0	0	0	0	2.753	2.546	2.94	0.035	2.746	2.148	2.548	2.216	1.365	2.901	0.711	1.793	1.599	0.026	3.033	3.319	2.043	1.707	0.024		0	0	0	0	0	0	0	0	0
Steatosis Score	0	0	0	0	0	0	0	1	0	0	0	0	0	0	0	0	0	0	0	0	3	3	3	3	3	3	3	3	3	3	2	3	3	3	3	3	3	3	2	2	0	0	0	0	0	0	0	0	0
Empty lacnae	3.8	1	1.8	3	1.6	2.4	2.4	1.2	1.6	0.6	2.4	0.8	1.4	0.6	2.6	1	2	1	1.2	0.6	12.4	7.8	12	6.2	81.4	9.2	71.6	84.6	59.6	85.4	8.4	2.2	4.4	8.8	10	6.4	57.2	4.8	73.2	6.4	5.4	4.4	3.8	3.8	3.6	5.4	4.8	5.6	5.8
	MC																												M1
Mean intakes of ethanol per body weight	0	0	0	0	0	0	0	0	0	0	0	0	0	0	0	0	0	0	0	0	0	0	0	0	0	0	0	0	9.19286	10.026	10.1789	10.908	11.1958	11.9342	12.6404	11.8417	13.3369	10.7116	12.1509	12.3355	12.5899	13.5906	12.9551	12.678	13.4122	12.5892	13.0146	13.1487	12.6631
Empty lacunae
ONFH-	12.4	7.8	12	6.2	9.2	8.4	2.2	4.4	8.8	10	6.4	4.8	6.4
ONFH+	81.4	71.6	84.6	59.6	85.4	57.2	73.2
[truncated: 427 more columns]
